# Supplementary material for: Matrix stiffness boosts PDAC chemoresistance via SCD1-dependent lipid metabolic reprogramming
Source: Regen Biomater. 2025 Jun 16;12:rbaf056. doi: 10.1093/rb/rbaf056 (PMC12308179; doi:10.1093/rb/rbaf056)
Supplement: rbaf056_Supplementary_Data [file rbaf056_supplementary_data.zip]

Archive with 1 entries (1 files):
- Supporting information for publication.docx
